# Supplementary material for: Neurofibromin Deficiency Causes Epidermal Growth Factor Receptor Upregulation through the Activation of Ras/ERK/SP1 Signaling Pathway in Neurofibromatosis Type 1-Associated Malignant Peripheral Nerve Sheet Tumor
Source: Int J Mol Sci. 2021 Dec 10;22(24):13308. doi: 10.3390/ijms222413308 (PMC8706697; doi:10.3390/ijms222413308)
Supplement: Supplementary file 1 [file ijms-22-13308-s001.zip]

Archive with 1 entries (1 files):
- ijms-1504169-supplementary.pdf
